# Supplementary material for: Synergy of Fiber Surface Chemistry and Flow: Multi-Phase Transcrystallization in Fiber-Reinforced Thermoplastics
Source: Polymers (Basel). 2022 Nov 10;14(22):4850. doi: 10.3390/polym14224850 (PMC9694137; doi:10.3390/polym14224850)
Supplement: Supplementary file 1 [file polymers-14-04850-s001.zip]

Archive with 1 entries (1 files):
- polymers-2000196-supplementary.pdf
